# Supplementary material for: Diversity and Host Relationships of the Mycoparasite Sepedonium (Hypocreales, Ascomycota) in Temperate Central Chile
Source: Microorganisms. 2021 Oct 30;9(11):2261. doi: 10.3390/microorganisms9112261 (PMC8624339; doi:10.3390/microorganisms9112261)
Supplement: Supplementary file 1 [file microorganisms-09-02261-s001.zip]

Archive with 1 entries (1 files):
- microorganisms-1394406-supplementary.pdf
